# Supplementary material for: CD74-Targeting Antibody–Drug Conjugate Enhances Immunosuppression of Glucocorticoid in Systemic Lupus Erythematosus
Source: Int J Mol Sci. 2025 Dec 4;26(23):11761. doi: 10.3390/ijms262311761 (PMC12692655; doi:10.3390/ijms262311761)
Supplement: Supplementary file 1 [file ijms-26-11761-s001.zip]

Archive with 1 entries (1 files):
- ijms-3852649-supplementary.pdf
